# Supplementary material for: Has the Risk of Outpatient Visits for Allergic Rhinitis, Related to Short-Term Exposure to Air Pollution, Changed over the Past Years in Beijing, China?
Source: Int J Environ Res Public Health. 2022 Oct 1;19(19):12529. doi: 10.3390/ijerph191912529 (PMC9566797; doi:10.3390/ijerph191912529)
Supplement: Supplementary file 1 [file ijerph-19-12529-s001.zip]

Archive with 1 entries (1 files):
- ijerph-1929737-supplementary.pdf
